# Supplementary material for: Conversion of monoclonal IgG to dimeric and secretory IgA restores neutralizing ability and prevents infection of Omicron lineages
Source: Proc Natl Acad Sci U S A. 2024 Jan 9;121(3):e2315354120. doi: 10.1073/pnas.2315354120 (PMC10801922; doi:10.1073/pnas.2315354120)
Supplement: Supplementary file 2 — Dataset S01 (XLSX) [file pnas.2315354120.sd01.xlsx]

## Sheet: Figure 1 ABC
				Figure 1A										Figure 1B										Figure 1C
Anti-RBD IgA										Anti-RBD IgG										Anti-RBD IgM
	Inactivated vaccine			mRNA vaccine							Inactivated vaccine			mRNA vaccine							Inactivated vaccine			mRNA vaccine
BV	D2	D3	HV	D1	D2	D3	Inf+Vac	BTI		BV	D2	D3	HV	D1	D2	D3	Inf+Vac	BTI		BV	D2	D3	HV	D1	D2	D3	Inf+Vac	BTI
0	0.0439	0.0092	0.0425	0	0	0.0745	0.0854	0.1307		0	0.05	0.37	6.55	0	2.61	0.19	8.3	2.27		0	0	0	0	0	0	0	5.53	0
0	0.0612	0.0301	0.1237	0.0358	0.0353	0.0365	0.4303	0.1818		0	0.09	0.28	13.41	0.28	3.59	1.66	2.28	4.11		0	0	0	4.91	0	2.84	0	0	2.43
0.0013	0.1416	0	0.0154	0.0222	0.0442	0.1889	0.1096	0.1412		0	1.51	1.24	0.37	0.48	3.44	1.23	1.09	7.13		0	5.98	0	0	0	0	2.16	0	0
0		0.073	0.0591	0.0886	0.0203	0	0.3784	0.1073		0		0.15	2.85	0.33	2.79	0.96	0.94	0.78		0		0	0	3.38	0	0	0	7.84
0	0.104	0.2827	0.0256	0.1029	0.1852	0.0173	0.0519	0.1209		0	0.01	0.32	0.3	0.35	10.68	2.23	2.35	5.2		0	0	0	0	0	0	0	0	0
0	0.0223	0	0.0498	0.0322	0	0.0092	0.1732	0.3555		0	0	0	0.36	0.26	0.13	1.26	0.76	0.45		0	0	0	0	0	0	0	0	0
0			0.0947	0.0081	0.0818	0.0205	0.1117	0.2233		0			11.36	0	12.89	1.38	5.29	2.79		0			0	0	9.87	0	0	0
			0	0	0	0.0086	0.0063	0.2656					0.9	0.09	0.74	0.8	3.67	1.32					0	0	0	0	0	0
			0	0	0	0.0166	0.237	0.1671					0.56	0	0.43	5.85	12.09	8.48					0	0	0	0	0	0
			0	0.0236	0	0.1253	0.0771	0.0205					2.28	0.37	2.94	8.3	1.39	0.21					0	0	0	0	0	0
				0.0951	0	0.0219		0.0324						0.13	0.37	0.99		4.98						1.49	0	0		0
			0	0	0.0257	0.0092		0.0107					2.77	0	1.17	8.62		8.41					0	0	0	0		0
			0	0.1131	0.0436	0.0258		0.2538					3.4	0.58	1.37	16.28		1.24					0	0	0	0		0
			0.066	0.0959	0.0046	0.007		0.021					2.66	1.23	0.92	3.8		0.29					0	3.14	0	1.6		0
				0	0.0865	0.0014		0.0081						0.25	0.39	2.35		6.7						0	0	0		0.83
				0.0063	0.0726			0.2544						0.44	11.64			4.61						0	0			0
				0	0			0.017						0.18	1.01			6.85						0	0			0
				0.0132	0.026			0.0331						0.57	1.77			5.33						0	0			0
					0.017			0.0202							1.62			5.9							0			0
					0										1.53										0
					0.0286										1.32										0
					0.0752										3.13										0
					0.019										3.56										0
					0.0296										0.1										0
					0.0803										4.82										0
					0.0059										1.32										0
					0.1048										21.57										0
					0										0.79										0
					0										0.52										0
					0										2.24										0
					0										1.03										0
					0.0403										1.62										0
					0.0342										4.74										0
					0.0174										0.94										0

## Sheet: Figure 1 DE
						Figure 1D																Figure 1E
Anti-RBD IgA																Anti-RBD IgG
IgA_mRNA vaccine 2nd dose					IgA_mRNA vaccine 3rd dose					IgA_BTI						IgG_mRNA vaccine 2nd dose					IgG_mRNA vaccine 3rd dose					IgG_BTI
G614	BA.1	BA.2	BA.4/5		G614	BA.1	BA.2	BA.4/5		G614	BA.1	BA.2	BA.4/5			G614	BA.1	BA.2	BA.4/5		G614	BA.1	BA.2	BA.4/5		G614	BA.1	BA.2	BA.4/5
0	0.0071	0	0.0017		0.0745	0.087	0	0		0.017	0.0465	0.0278	0.0105			2.61	0.56	0.69	0.66		0.19	0.1	0	0		6.85	4.37	3.19	2.17
0.0353	0	0	0		0.0365	0.0075	0.0095	0.0044		0.2544	0.4527	0.2174	0.0577			3.59	1.62	0.6	0.67		1.66	0.51	0.5	0.39		4.61	2.56	2.39	1
0.0442	0.0387	0.0266	0.006		0.1889	0.0919	0.0473	0.0412		0.1412	0.0867	0.0529	0.0373			3.44	1.5	0.55	0.48		1.23	0.42	0.3	0.32		7.13	6.07	3.78	3.42
0.0203	0	0.0037	0.0089		0	0	0	0		0.0107	0.0333	0.1957	0.0587			2.79	1.82	0.53	0.5		0.96	0.46	0.24	0.31		8.41	3.66	2.02	1.61
0.1852	0	0	0.0024		0.0173		0	0		0.1073	0.0072	0.0025	0			10.68	4.18	1.51	1.8		2.23	0.99	0.69	0.44		0.78	0.11	0.11	0.11
0	0	0	0		0.0092	0.0153	0.0073	0.0061		0.1209	0.09	0.0685	0.0386			0.13	0	0	0		1.26	0.69	0.41	0.52		5.2	5.04	2.13	2.96
0.0818	0.0116	0.0117	0.0094		0.0205	0	0	0		0.3555	0.2687	0.1853	0.1083			12.89	6.88	4.69	3.93		1.38	0.68	0.49	0.65		0.45	0.31	0.16	0.26
0	0	0	0		0.0086	0	0	0		0.1671	0.0949	0.0905	0.038			0.74	0.41	0.2	0.16		0.8	0.3	0.25	0.34		8.48	10.27	7.63	8.08
0	0.0069	0	0		0.0166	0.0091	0	0		0.0324	0.0576	0.3473	0.2806			0.43	0.09	0.08	0.06		5.85	3.11	2.11	2.13		4.98	1.12	1.81	1.63
0	0.0112	0.0272	0.0121		0.1253	0.0356	0.0286	0.0159		0.2538	0.176	0.1079	0.057			2.94	0.62	0	0		8.3	5.97	6.34	7.43		1.24	0.66	0.42	0.66
0	0	0	0		0.0219	0.0173	0	0		0.021	0.2009	0.0753	0.0324			0.37	0.18	0.06	0.01		0.99	0.39	0.36	0.42		0.29	0.03	0.07	0.14
0.0257	0.0275	0.0225	0		0.0092	0	0.0732	0.0495		0.0331	0.1074	0.0885	0.0397			1.17	0.68	0.35	0.25		8.62	1.48	1.95	1.58		5.33	2.74	2.49	1.68
0.0436	0.0218	0.0062	0		0.0258	0.0608	0.294	0.1862								1.37	0.32	0.29	0.28		16.28	4.99	5.93	6.46
0.0046	0.0185	0	0		0.007	0	0	0								0.92	0.2	0	0		3.8	0.56	0.7	0.74
0.0865	0.0873	0	0		0.0014	0	0.0158	0.018								0.39	0.07	0	0		2.35	0.7	0.68	0.78
0.0726	0.0092	0	0													11.64	2.95	1.82	2.25
0	0	0	0													1.01	0.15	0.48	0.12
0.026	0	0	0													1.77	0.39	0.39	0.29
0.017	0.0365	0.0235	0.018													1.62	0.38	0.51	0.32
0	0	0	0													1.53	0.25	0.37	0.24
0.0286	0.0375	0.0115	0.0015													1.32	0.45	0.39	0.27
0.0752	0.0093	0.0058	0.0065													3.13	0.71	0.78	0.53
0.019	0.0017	0	0													3.56	0.76	0.51	0.44
0.0296	0.0046	0.1507	0.0945													0.1	0	0.02	0
0.0803	0	0	0.003													4.82	0.93	0.79	0.54
0.0059	0.018	0	0													1.32	0.32	0.4	0.34
0.1048	0.0332	0.0183	0.0154													21.57	4.91	6.52	3.72
0	0	0	0													0.79	0.15	0.15	0.12
0	0.0186	0	0													0.52	0.07	0.08	0.08
0	0.1057	0	0													2.24	0.03	0	0
0	0	0	0													1.03	0.48	0.17	0.17
0.0403	0.0109	0	0.0032													1.62	0.31	0.24	0.19
0.0342	0.0043	0	0.0128													4.74	1.17	0.97	0.84
0.0174	0	0	0													0.94	0.23	0.22	0.18

## Sheet: Figure 4B
				Figure 4B
			kd values	kon values	dissociation time increasing factor	association time increasing factor
	DXP-604 IgA	70nM	2.26e-09	1090000	5398.23	1.55046
		35nM	3.64e-09	1400000	3351.65	1.20714
		7nM	6.98e-08	1690000	174.785	1
		2nM	1.22e-05	1690000	1	1
	DXP-604 IgG	70nM	1.78e-06	420000	20.2809	2.57143
		35nM	5.68e-06	803000	6.35563	1.34496
		7nM	6.13e-06	1020000	5.88907	1.05882
		2nM	3.61e-05	1080000	1	1

## Sheet: Figure 5D
			Figure 5D
		Whole body imaging (Nose)						Ex-vivo-imaging (Nasal cavity)								Ex-vivo-imaging (Lungs)
		2 min	16 min	2 h	6 h		Time (h)	2	6	12	24	48	72			Time (h)	2	6	12	24	48	72
		1.96	1.59	0	0			0.1	0	0	0	0	0				3.39	5.83	5.99	1.08	2.94	0.88
		0.458	0.539	0	0			0.58	0	0	0	0	0				2.74	11.7	3.23	1.72	2.58	0
		1.12	2.28	0	0			0	0	0	0	0	0				9.94	4.23	11	3.37	1.77
		1.33	0.722	0.0725	0
		1.7	1.72	4.06	0

## Sheet: Figure 5F
Lungs - Viral RNA load (copies/g)					Trachea - Viral RNA load (copies/g)
Control PBS	60 µg, 2h post-infection	60 µg, 4h pre-infection	40 µg, 4h pre-infection		Control PBS	60 µg, 2h post-infection	60 µg, 4h pre-infection	40 µg, 4h pre-infection
3715352	0	9772	26303		32359	0	0	8318
1819701	0	3981	0		8913	0	0	0
1380384	5012	0	12589		16596	0	0	0

## Sheet: Figure 5G
Fig. 4C Weight change (g)															weight (g)
Control PBS			60 µg, 2h post-infection			60 µg, 4h pre-infection			40 µg, 4h pre-infection				Control PBS					60 µg, 2h post-infection					60 µg, 4h pre-infection					40 µg, 4h pre-infection
Day 1	Day 2	Day 3	Day 1	Day 2	Day 3	Day 1	Day 2	Day 3	Day 1	Day 2	Day 3		Mice number	Day 0	Day 1	Day 2	Day 3	Mice number	Day 0	Day 1	Day 2	Day 3	Mice	Day 0	Day 1	Day 2	Day 3	Mice	Day 0	Day 1	Day 2	Day 3
0	0	0	0	0	0	0	0	0	0	0	0		1	28.03	28.03	28.03	28.03	1	24.15	24.08	23.43	23.53	1	24.52	23.86	23.69	23.75	1	18.09	17.72	17.76	17.77
-0.82	-3.99	-0.16	-0.29	0.1	-0.93	-2.69	-1.27	-1.16	-2.05	-0.81	-0.93		2	24.33	24.33	24.33	24.33	2	28.71	28.74	28.57	28.27	2	19.68	19.43	19.02	19.22	2	29.46	29.22	28.93	29.21
-2.82	-2.59	-0.58	-2.98	-0.49	-3.7	-3.38	-3.35	-1.65	-1.82	-1.8	-1.86		3	18.85	18.85	18.85	18.85	3	28.89	28.62	27.82	27.98	3	18.13	17.92	17.83	18.12	3	31.19	30.90	30.61	30.54
-1.46	-1.77	-0.21	-2.57	-1.53	-3.15	-3.14	-2.34	-0.06	-1.77	-0.85	-2.08

## Sheet: Figure S1 AB
			Figure S1A									Figure S1B
Anti-RBD IgA									Anti-RBD IgG
G614		BA.1		BA.2		BA.4/5			G614		BA.1		BA.2		BA.4/5
Before BTI	After BTI	Before BTI	After BTI	Before BTI	After BTI	Before BTI	After BTI		Before BTI	After BTI	Before BTI	After BTI	Before BTI	After BTI	Before BTI	After BTI
0	0.1412	0	0.0867	0	0.0529	0	0.0373		0.34	7.13	0.06	6.07	0.06	3.78	0.05	3.42
0.0398	0.1073	0.0115	0.0072	0.0067	0.0025	0.0019	0		7.13	0.78	6.07	0.11	0.12	0.11	0.15	0.11
0	0.1209	0.0215	0.09	0.0232	0.0685	0.0069	0.0386		0.94	5.2	0.28	5.04	0.29	2.13	0.21	2.96
0	0.3555	0	0.2687	0	0.1853	0	0.1083		0.3	0.45	0.07	0.31	0.07	0.16	0.06	0.26
0	0.1671	0.0073	0.0949	0.0093	0.0905	0	0.038		0.32	8.48	0.12	10.27	0.08	7.63	0.07	8.08
0	0.0324	0	0.0576	0	0.3473	0	0.2806		0.74	4.98	0.41	1.12	0.2	1.81	0.16	1.63
0	0.0107	0	0.0333	0	0.1957	0	0.0587		0.36	8.41	0.09	3.66	0.04	2.02	0.04	1.61

## Sheet: Figure S1 CDEF
Figure S1C			Figure S1D			Figure S1E			Figure S1F
Correlation salivary IgA vs salivary sIg			Correlation salivary IgA vs plasma IgA			Correlation salivary IgG vs plasma IgG			Correlation salivary IgA vs nasal fluid IgA
Salivary anti-RBD sIg	Salivary anti-RBD IgA		Plasma anti-RBD IgA	Salivary anti-RBD IgA		Plasma anti-RBD IgG	Salivary anti-RBD IgG		Salivary anti-RBD IgA	Nasal fluid anti-RBD IgA
64.93	4.71		1.1	4.71		41.87	0.05		36.68	178.07
44.83	2.76		0	2.76		33.07	0.09		70.6	81.16
206.68	10.48		0.01	10.48		524.64	1.51		8.27	47.21
44.32	4.71		0	4.71		33.87	0.01		10.77	13.92
40.83	2.25		0	2.25		673.57	0		202.81	414.21
41.56	2.15		0	2.15		295.02	0.37		26.75	104.62
61.15	2.83		0	2.83		1173.52	0.28		15.6	65.65
39.15	0		0	0		321.4	1.24		0	0
153.68	13.21		0	13.21		78.82	0.15		16.83	14.32
544.85	47.4		0	47.4		54.32	0.32		0	0
45.41	0		0	0		26.64	0		17.23	20.05
106.54	8.89		0	8.89		1155.65	6.55		8.8	0
86.27	10.24		0	10.24		2230.4	13.41		7.18	36.27
30.68	0.65		0	0.65		2877.35	0.37		8.27	9.18
84.51	3.48		0	3.48		4305.96	2.85		24.9	46.97
67.73	2.76		0	2.76		223.26	0.3
84.51	2.76		0	2.76		1335.98	0.36
43.8	17.3		15.31	17.3		3193.4	11.36
5.9	0		0	0		1692.35	0.9
5.9	0		0	0		969.2	0.56
5.9	0		0	0		5669.6	2.28
27.27	0		0.54	0		5373.44	2.77
0	0		0	0		1245.04	3.4
69.61	6.81		0	6.81		1348.9	2.66
0	0		0	0		829.36	0
63.51	2.45		2.12	2.45		4.45	0.28
53.41	4.91		0	4.91		0	0.48
75.59	10.99		1.45	10.99		32.32	0.33
61.05	4.14		2.79	4.14		12.63	0.35
50.8	3.32		0	3.32		75.18	0.26
23.37	0.6		0	0.6		275.11	0
3.07	0		0	0		3.64	0.09
37.05	0		0	0		524.64	0
75.59	4.14		0	4.14		195.39	0.37
124.46	11.28		0.13	11.28		133.83	0.13
12.02	0		0	0		332.32	0
98.46	11.65		0.45	11.65		310.72	0.58
96.12	12.71		0	12.71		632.15	1.23
0	0		1.77	0		249.98	0.25
26.98	0.65		0.79	0.65		75.02	0.44
8.95	0		0	0		144.93	0.18
54.9	2.15		0	2.15		84.69	0.57
0	0		0	0		1735.17	2.61
8.95	2.45		3.46	2.45		862.74	3.59
63.51	4.14		0	4.14		1001.19	3.44
17.51	1.49		0.93	1.49		1333.12	2.79
77.95	14.06		0	14.06		914.34	10.68
0	0		0	0		772.62	0.13
18	6.51		0	6.51		885.52	12.89
3.07	0		0	0		1281.76	0.74
7.29	0		0	0		94.86	0.43
0	0		0	0		954.54	2.94
27.93	0		0	0		1072.23	0.37
75.59	4.14		0	4.14		1465.47	1.17
81.76	4.89		0	4.89		1720.31	1.37
0	0.32		0	0.32		597.86	0.92
98.46	7.26		0	7.26		987.29	0.39
66.56	7.26		7.09	7.26		9044.92	11.64
0	0		1.77	0		736.92	1.01
37.59	2.25		1.77	2.25		1006.87	1.77
47.02	2.25		2.78	2.25		1440.41	1.62
18.66	0		1.77	0		2551.13	1.53
66.56	4.89		1.77	4.89		1278.39	1.32
184.73	19.82		0.79	19.82		538.39	3.13
49.66	2.76		0	2.76		1959.42	3.56
48.17	1.49		2.78	1.49		336.32	0.1
220.9	11.67		0	11.67		2372.36	4.82
26.98	0.65		0	0.65		437.45	1.32
26.98	7.26		2.79	7.26		3460.92	21.57
0	0		0	0		1180.51	0.79
0	0		0	0		420.67	0.52
0	0		0	0		315.56	2.24
34.1	0		0	0		987.29	1.03
123.46	5.51		0	5.51		1853.21	1.62
35.07	2.83		0	2.83		840.07	4.74
58.54	1.49		0	1.49		59.67	0.94
0	0		6.02	0		869.73	0.34
45.85	6.81		11.4	6.81		851.4	7.13
5.9	0		0	0		305.14	0.94
0	0		0	0		245.81	0.3
5.9	0		0	0		245.81	0.32
57	0		0	0		187.9	0.36
0	4.59		0	4.59		649.17	0.19
12.83	2.72		0	2.72		1281.76	1.66
83.46	11.47		0	11.47		1170.09	1.23
39.15	0		0	0		1669.28	0.96
0	0.32		0	0.32		3231.5	2.23
67.73	0.91		0	0.91		2629.5	1.26
39.15	0.91		0	0.91		3045.61	1.38
32.41	0.32		0	0.32		2462.32	0.8
82.73	1.95		0	1.95		4552.01	5.85
213.61	17.44		0	17.44		7002.5	8.3
51.34	1.05		0	1.05		1538.52	0.99
49.65	0.38		21.07	0.38		9205.55	8.62
160.37	1.21		25.5	1.21		8772.21	16.28
24.16	0.19		0	0.19		857.95	3.8
13.45	0.11		0	0.11		3293.64	2.35
67.37	5.89		0	5.89		2779.56	8.3
159.76	20.16		0.93	20.16		1066.62	2.28
63.37	4.85		4.45	4.85		2038.85	1.09
81.76	16.23		11.35	16.23		1006.87	0.94
66.56	4.31		0	4.31		2104.71	2.35
38.76	7.02		63.2	7.02		1416.47	0.76
52	9.51		4.85	9.51		2469.8	5.29
18.66	0.65		0	0.65		2608.8	3.67
124.46	18.24		11.09	18.24		3618.74	12.09
98.46	10.58		0	10.58		1159.36	1.39
83.46	8.75		0	8.75		6924.49	2.27
176.76	21.1		0	21.1		2086.75	4.11
45.85	6.81		11.4	6.81		7431.42	7.13
125.54	17.82		0	17.82		426.66	0.78
87.51	12.28		0	12.28		1976.58	5.2
110.2	8.44		4.23	8.44		3615.68	0.45
385.56	41.98		0	41.98		1283.2	2.79
298.95	27.85		17.44	27.85		2012.21	1.32
236.05	26.87		18.44	26.87		6924.49	8.48
72.85	1.05		0	1.05		793.77	0.21
137.1	1.03		19.26	1.03		5007.02	4.98
166.73	1.26		0	1.26		6117.45	8.41
71.96	14.38		13.99	14.38		925.69	1.24
18.62	1.05		17.51	1.05		732.62	0.29
78.46	0.59		0	0.59		4116.54	6.7
86.87	16.31		8.96	16.31		3547.39	4.61
9.94	2.11		0	2.11		3428.09	6.85
16.64	1.77		1.2	1.77		1395.63	5.33
26.85	2.11		0	2.11		663.07	5.9

## Sheet: Figure S2
Antibody	VH nucleotide sequence	VH Amino Acid sequence	VL nucleotide sequence	VL Amino Acid sequence	Light chain	IGHV gene	IGKV or IGLV gene
01A05	CAGGTGCAGCTGGTGCAGTCTGGAGCTGAGGTGAAGAAGCCTGGGGCCTCAGTGAAGGTCTCCTGCAAGGCTTCTGGTTACACGTTTACCAGTTATGGTATCAGCTGGGTGCGACAGGCCCCTGGACAAGGGCTTGAGTGGATGGGATGGATCAGCGCTGACAATGGTAACACAAACTATGCACAGAAGCTCCAGGGCAGAGTCACCATGACCACAGACACATCCACGAGTACAGCCTACATGGAGCTGAGGAGCCTGAGATCTGACGACACGGCCGTGTATTATTGTGCGAGAGTACCGATGTTTGTTGTCCCCAATTGTAGTGGTGGTGGCTGCTACAGGAGGGCTTGGGAAGCCGGTTTGGACGTCTGGGGCCAAGGGACCACGGTCACCGTCTCC…	QVQLVQSGAEVKKPGASVKVSCKASGYTFTSYGISWVRQAPGQGLEWMGWISADNGNTNYAQKLQGRVTMTTDTSTSTAYMELRSLRSDDTAVYYCARVPMFVVPNCSGGGCYRRAWEAGLDVWGQGTTVTVSS	GACATCCAGATGACCCAGTCTCCATCCTCCCTGTCTGCATCTGTAGGAGACAGAGTCACCATCACTTGCCGGGCAAGTCAGAGCATTAGCAACTATTTAAATTGGTATCAGCAGAGACCAGGGAGGGCCCCTAAACTCCTGATCTATACTACATCCAATTTGCAAAGTGGGGTCCCATCAAGGTTCAGTGGCAGTGGATCTGGGACGGATTTCACTCTCACCATCAGCAGTCTGCAACCTGAGGATTTTGCAACTTACTTCTGTCAACAGAGTTTTACAGGCACTTTCGGCGGAGGGACCAAGGTGGAGATCAAA	DIQMTQSPSSLSASVGDRVTITCRASQSISNYLNWYQQRPGRAPKLLIYTTSNLQSGVPSRFSGSGSGTDFTLTISSLQPEDFATYFCQQSFTGTFGGGTKVEIK	kappa	IGHV1-18	IGKV1-39
rmAb23	GAGGTGCAGCTGGTGGAGTCTGGAGGAGGCTTGATCCAGCCTGGGGGGTCCCTGAGACTCTCCTGTGCAGCCTCTGGGTTCACCGTCAGTAGCAACTACATGAGCTGGGTCCGCCAGGCTCCAGGGAAGGGGCTGGAGTGGGTCGCAGTTATTTATAGCGGTGGTAGCACAGACTACGCAGACTCCGTGAAGGGCCGATTCACCATCTCCAGAGACAATTCCAAGAACACGCTGCATCTTCAAATGAACAGCCTGAGAGCCGAGGACACGGCCGTGTATTACTGTGCGAGAGACCTTGTCGTATACGGTATGGACGTCTGGGGCCAAGGGACCACGGTCACCGTCTCCTCA	EVQLVESGGGLIQPGGSLRLSCAASGFTVSSNYMSWVRQAPGKGLEWVAVIYSGGSTDYADSVKGRFTISRDNSKNTLHLQMNSLRAEDTAVYYCARDLVVYGMDVWGQGTTVTVSS	GACATCCAGTTGACCCAGTCTCCATCCTTCCTGTCTGCATCTGTAGGAGACAGAGTCACCATCACTTGCCGGGCCAGTCAGGGCATTAGCAGTTATTTAGCCTGGTATCAGCAAAAACCAGGGAAAGCCCCTAAGCTCCTGATCTATGCTGCATCCACTTTGCAAAGTGGGGTCCCATCAAGGTTCAGCGGCAGTGGATCTGGGACAGAATTCACTCTCACAATCAGCAGCCTGCAGCCTGAAGATTTTGCAACTTATTACTGTCAACAGCTTAATAGTTACCCTCTCACTTTCGGCCCTGGGACCAAAGTGGATATCAAA	DIQLTQSPSFLSASVGDRVTITCRASQGISSYLAWYQQKPGKAPKLLIYAASTLQSGVPSRFSGSGSGTEFTLTISSLQPEDFATYYCQQLNSYPLTFGPGTKVDIK	kappa	IGHV3-53	IGKV1-9
XG014	GAGGTGCAGCTAGTGCAGTCTGGAGCAGAGGTGAAAAAGCCCGGGGAGTCTCTGAAGATCTCCTGTAAGGGTTCTGGGTACAGCTTTTCCAACTACTGGATCGGCTGGGTGCGCCACATGCCCGGGAAAGGCCTGGAGTGGATGGGGATCATCTATCCTGGTGACTCTGATACCAGATACAGCCCGTCCTTCCAAGGCCAGGTCACCATTTCAGTCGACACGTCCATCAGCACCGCCTACCTGCAGTGGAGCAGCCTGAAGGCCTCGGACACCGCCATGTATTACTGTACGAGACATCAGTACGGATACAACTATGGTTACTTCTACTACTACATAGACGTCTGGGGCAAAGGGACCACGGTCACCGTCTCCTCA	EVQLVQSGAEVKKPGESLKISCKGSGYSFSNYWIGWVRHMPGKGLEWMGIIYPGDSDTRYSPSFQGQVTISVDTSISTAYLQWSSLKASDTAMYYCTRHQYGYNYGYFYYYIDVWGKGTTVTVSS	CAGTCTGTGTTGACGCAGCCGCCCTCAGTGTCTGCGGCCCCAGGACAGAAGGTCACCATCTCCTGCTCTGGAAGCAGCTCCAACATTGGGAATAATCCTGTATCCTGGTACCGACAGGTCCCAGGAACAGCCCCCAAACTCCTCATTTATGACAATAATAAGCGACCCTCAGGGATTCCTGACCGATTCTCTGGCTCCAAGTCTGGCGCGTCAGCCACCCTGGGCATCACCGGACTCCAGACTGGGGACGAGGCCGATTATTACTGCGGAACATGGCATACCAGCCTGAGTTCTGGGGTGTTCGGCGGAGGGACCAAGCTGACCGTCCTA	QSVLTQPPSVSAAPGQKVTISCSGSSSNIGNNPVSWYRQVPGTAPKLLIYDNNKRPSGIPDRFSGSKSGASATLGITGLQTGDEADYYCGTWHTSLSSGVFGGGTKLTVL	lambda	IGHV3-53	IGKV1-9
BD-604	GAGGTCCAACTTGTGGAGTCTGGAGGAGGACTGATTCAACCTGGAGGCTCCCTGAGACTGTCCTGTGCTGCCTCTGGCATCATTGTGTCCAGCAACTATATGACCTGGGTGAGACAGGCTCCTGGCAAGGGATTGGAGTGGGTGTCTGTGATTTACTCTGGAGGCAGCACCTTCTATGCTGACTCTGTGAAGGGCAGGTTCACCATCAGCAGGGACAACAGCAAGAACACCCTCTACCTCCAAATGAGTTCCCTGAGGGCTGAGGACACAGCAGTCTACTACTGTGCCAGGGACCTGGGACCATATGGGATGGATGTGTGGGGACAAGGCACCACAGTGACAGTGTCCAGT	EVQLVESGGGLIQPGGSLRLSCAASGIIVSSNYMTWVRQAPGKGLEWVSVIYSGGSTFYADSVKGRFTISRDNSKNTLYLQMSSLRAEDTAVYYCARDLGPYGMDVWGQGTTVTVSS	GACATCCAACTTACCCAGAGCCCATCCTTCCTGTCTGCCTCTGTGGGAGACAGGGTGACCATCACTTGTAGGGCAAGCCAGGGCATCTCCTCTGACCTGGCTTGGTATCAACAGAAGCCTGGCAAGGCTCCAAACCTGCTGATTTATGCTGCCAGCACCCTCCAATCTGGAGTGCCAAGCAGGTTCTCTGGCTCTGGCTCTGGCACAGAGTTCACCCTGACCATCTCCTCCCTCCAACCTGAGGACTTTGCCACCTACTACTGTCAACAACTTAACTCTGACCTCTACACCTTTGGACAAGGCACCAAATTGGAGATTAAG	DIQLTQSPSFLSASVGDRVTITCRASQGISSDLAWYQQKPGKAPNLLIYAASTLQSGVPSRFSGSGSGTEFTLTISSLQPEDFATYYCQQLNSDLYTFGQGTKLEIK	kappa	IGHV5-51	IGLV1-51
